# Supplementary material for: Anti-fibrotic potential of erythropoietin signaling on bone marrow derived fibrotic cell
Source: BMC Nephrol. 2021 May 31;22:203. doi: 10.1186/s12882-021-02411-0 (PMC8167964; doi:10.1186/s12882-021-02411-0)
Supplement: Supplementary file 1 — Additional file 1: [file 12882_2021_2411_MOESM1_ESM.xlsx]

## Sheet: Sheet1
Supplementary Table 1
Gene		Primer sequence
Collagen type I alpha 1		Forward	TGTTCAGCTTTGTGGACCTCCG
		Reverse	CGCAGGTGATTGGTGGGATGTCT
Erythropoietine Receptor		Forward	GACATAGTGGCCATGGATGAAG
		Reverse	CGAGGCCAAAGCAGATGAG
Beta common receptor		Forward	AGTGAGGCTCAGGGAATTCAGA
		Reverse	CCCCGACCCCCAATACC
Mitochondrial antiviral-signaling protein (MAVS)		Forward	ATACAGCTGGAAATCGGCTTCT
		Reverse	CCAATTACCAGTTTATCTCTTCTCCAA
UBX domain protein (UBXN) 1		Forward	GCAGGAGACAAGGGCAAGAG
		Reverse	CCGGCGCATCTCATCTTC
TNF receptor associated factor (TRAF) 3		Forward	TCTCTCAGTCTCCAACTGTGATTAGA
		Reverse	CGTGTAGCACCCATCAGTGGTA
TNF receptor associated factor (TRAF) 6		Forward	CTGAAGCTCCTGTAAGGCAAAA
		Reverse	TTTTGGGTTCCGTGGGGATT
Abbreviations are UBX: Ubiquitin regulatory X, TNF: tumor necrosis factor
